# Supplementary material for: HERC1 Regulates Breast Cancer Cells Migration and Invasion
Source: Cancers (Basel). 2021 Mar 15;13(6):1309. doi: 10.3390/cancers13061309 (PMC8061768; doi:10.3390/cancers13061309)
Supplement: Supplementary file 1 [file cancers-13-01309-s001.zip]

Archive with 3 entries (2 files):
- cancers-1116558-supplementary/
- cancers-1116558-supplementary/figure_s1_herc1_validation_using_mdamb436cells.pdf
- cancers-1116558-supplementary/st1_UB-DUB_shRNA_library.xlsx
